# Supplementary material for: Management of Abdominal Paraganglioma: A Single Center’s Experience
Source: Medicina (Kaunas). 2024 Apr 6;60(4):604. doi: 10.3390/medicina60040604 (PMC11051844; doi:10.3390/medicina60040604)
Supplement: Supplementary file 1 [file medicina-60-00604-s001.zip]

Archive with 1 entries (1 files):
- medicina-2870192-supplementary.pdf
